# Supplementary material for: Aquatic Fate and Ecotoxicology Effect of ZnS:Mn Quantum Dots on Chlorella vulgaris in Fresh Water
Source: J Xenobiot. 2024 Mar 26;14(2):467–83. doi: 10.3390/jox14020028 (PMC11036285; doi:10.3390/jox14020028)
Supplement: Supplementary file 1 [file jox-14-00028-s001.zip]

Archive with 1 entries (1 files):
- jox-2915376-supplementary.pdf
